# Supplementary material for: AAMP is a binding partner of costimulatory human B7-H3
Source: Neurooncol Adv. 2022 Jun 30;4(1):vdac098. doi: 10.1093/noajnl/vdac098 (PMC9341442; doi:10.1093/noajnl/vdac098)
Supplement: vdac098_suppl_Supplementary_Table_S2 [file vdac098_suppl_supplementary_table_s2.xlsx]

## Sheet: Tabelle1
Membrane fraction tyrosin-phosphosites			Suppl. tab. 2
NK versus SCR-control			Table shows proteins with an alteration of the tyrosine phosphorylation in the membrane fraction of NK-cells after co-cultivation with LN229 glioma cells expressing B7H3 (control) or after knockdown of B7H3 (shB7H3).
NK versus clone 19			Tyrosine phosphorylation is trypical for proteins having ITIMs (Immunoreceptor tyrosine-based inhibitory motif) which were screened to identify potential binding partners of B7H3 able to transduce the inhibitory
			function of B7H3 to natural killer cells as shown before (12) .
Hit No.	Accession No.	Protein Description	Protein Score	Mass [Da]	Prot Matches	sign Prot Matches	Prot Sequences	sign Prot Sequences	Coverage [%]	Peptide Score	Sequence	Var Modification	Var Modification Pos
7	ANXA2_HUMAN	Annexin A2 OS=Homo sapiens GN=ANXA2 PE=1 SV=2	63	38808	15	9	1	1	5.3	44.28	LSLEGDHSTPPSAYGSVK	Phospho (Y)	0.000000000000040000.0
7	ANXA2_HUMAN	Annexin A2 OS=Homo sapiens GN=ANXA2 PE=1 SV=2	63	38808	15	9	1	1	5.3	56.68	LSLEGDHSTPPSAYGSVK	Phospho (Y)	0.000000000000040000.0
7	ANXA2_HUMAN	Annexin A2 OS=Homo sapiens GN=ANXA2 PE=1 SV=2	63	38808	15	9	1	1	5.3	22.37	LSLEGDHSTPPSAYGSVK	Phospho (Y)	0.000000000000040000.0
7	ANXA2_HUMAN	Annexin A2 OS=Homo sapiens GN=ANXA2 PE=1 SV=2	63	38808	15	9	1	1	5.3	57.17	LSLEGDHSTPPSAYGSVK	Phospho (Y)	0.000000000000040000.0
7	ANXA2_HUMAN	Annexin A2 OS=Homo sapiens GN=ANXA2 PE=1 SV=2	63	38808	15	9	1	1	5.3	64.43	LSLEGDHSTPPSAYGSVK	Phospho (Y)	0.000000000000040000.0
7	ANXA2_HUMAN	Annexin A2 OS=Homo sapiens GN=ANXA2 PE=1 SV=2	65	38808	10	6	1	1	5.3	33.79	LSLEGDHSTPPSAYGSVK	Phospho (Y)	0.000000000000040000.0
7	ANXA2_HUMAN	Annexin A2 OS=Homo sapiens GN=ANXA2 PE=1 SV=2	65	38808	10	6	1	1	5.3	38.01	LSLEGDHSTPPSAYGSVK	Phospho (Y)	0.000000000000040000.0
67	ANXA2_HUMAN	Annexin A2 OS=Homo sapiens GN=ANXA2 PE=1 SV=2	65	38808	10	6	1	1	5.3	66.18	LSLEGDHSTPPSAYGSVK	Phospho (Y)	0.000000000000040000.0
67	ANXA2_HUMAN	Annexin A2 OS=Homo sapiens GN=ANXA2 PE=1 SV=2	65	38808	10	6	1	1	5.3	36.44	LSLEGDHSTPPSAYGSVK	Phospho (Y)	0.000000000000040000.0
67	ANXA2_HUMAN	Annexin A2 OS=Homo sapiens GN=ANXA2 PE=1 SV=2	65	38808	10	6	1	1	5.3	60.67	LSLEGDHSTPPSAYGSVK	Phospho (Y)	0.000000000000040000.0
67	ANXA2_HUMAN	Annexin A2 OS=Homo sapiens GN=ANXA2 PE=1 SV=2	65	38808	10	6	1	1	5.3	61.28	LSLEGDHSTPPSAYGSVK	Phospho (Y)	0.000000000000040000.0
67	ANXA2_HUMAN	Annexin A2 OS=Homo sapiens GN=ANXA2 PE=1 SV=2	65	38808	10	6	1	1	5.3	26.26	LSLEGDHSTPPSAYGSVK	Phospho (Y)	0.000000000000040000.0
89	CDK1_HUMAN	Cyclin-dependent kinase 1 OS=Homo sapiens GN=CDK1 PE=1 SV=3	43	34131	4	4	1	1	3.7	35.82	IGEGTYGVVYK	Phospho (Y)	0.00000400000.0
128	CDK1_HUMAN	Cyclin-dependent kinase 1 OS=Homo sapiens GN=CDK1 PE=1 SV=3	43	34131	4	4	1	1	3.7	39.64	IGEGTYGVVYK	Phospho (Y)	0.00000400000.0
128	CDK1_HUMAN	Cyclin-dependent kinase 1 OS=Homo sapiens GN=CDK1 PE=1 SV=3	43	34131	4	4	1	1	3.7	44.46	IGEGTYGVVYK	Phospho (Y)	0.00000400000.0
128	CDK1_HUMAN	Cyclin-dependent kinase 1 OS=Homo sapiens GN=CDK1 PE=1 SV=3	43	34131	4	4	1	1	3.7	41.87	IGEGTYGVVYK	Phospho (Y)	0.00000400000.0
139	CDK1_HUMAN	Cyclin-dependent kinase 1 OS=Homo sapiens GN=CDK1 PE=1 SV=3	41	34131	4	1	1	1	3.7	42.67	IGEGTYGVVYK	Phospho (Y)	0.00000400000.0
139	CDK1_HUMAN	Cyclin-dependent kinase 1 OS=Homo sapiens GN=CDK1 PE=1 SV=3	41	34131	4	1	1	1	3.7	31.97	IGEGTYGVVYK	Phospho (Y)	0.00000400000.0
176	CDK1_HUMAN	Cyclin-dependent kinase 1 OS=Homo sapiens GN=CDK1 PE=1 SV=3	41	34131	4	1	1	1	3.7	31.58	IGEGTYGVVYK	Phospho (Y)	0.00000400000.0
176	CDK1_HUMAN	Cyclin-dependent kinase 1 OS=Homo sapiens GN=CDK1 PE=1 SV=3	41	34131	4	1	1	1	3.7	32.35	IGEGTYGVVYK	Phospho (Y)	0.00000400000.0
176	DOK2_HUMAN	Docking protein 2 OS=Homo sapiens GN=DOK2 PE=1 SV=2	47	45750	2	2	1	1	3.6	36.7	GQEGEYAVPFDAVAR	Phospho (Y)	0.000004000000000.0
176	DOK2_HUMAN	Docking protein 2 OS=Homo sapiens GN=DOK2 PE=1 SV=2	47	45750	2	2	1	1	3.6	47.96	GQEGEYAVPFDAVAR	Phospho (Y)	0.000004000000000.0
176	ESYT1_HUMAN	Extended synaptotagmin-1 OS=Homo sapiens GN=ESYT1 PE=1 SV=1	94	123293	5	4	2	2	2.3	38.5	HLSPYATLTVGDSSHK	Phospho (Y)	0.0000400000000000.0
193	GSK3A_HUMAN	Glycogen synthase kinase-3 alpha OS=Homo sapiens GN=GSK3A PE=1 SV=2	55	51405	7	7	1	1	2.3	41.78	GEPNVSYICSR	Phospho (Y)	0.00000040000.0
193	GSK3A_HUMAN	Glycogen synthase kinase-3 alpha OS=Homo sapiens GN=GSK3A PE=1 SV=2	55	51405	7	7	1	1	2.3	53.79	GEPNVSYICSR	Phospho (Y)	0.00000040000.0
210	GSK3A_HUMAN	Glycogen synthase kinase-3 alpha OS=Homo sapiens GN=GSK3A PE=1 SV=2	55	51405	7	7	1	1	2.3	52.89	GEPNVSYICSR	Phospho (Y)	0.00000040000.0
210	GSK3A_HUMAN	Glycogen synthase kinase-3 alpha OS=Homo sapiens GN=GSK3A PE=1 SV=2	55	51405	7	7	1	1	2.3	49.43	GEPNVSYICSR	Phospho (Y)	0.00000040000.0
210	GSK3A_HUMAN	Glycogen synthase kinase-3 alpha OS=Homo sapiens GN=GSK3A PE=1 SV=2	55	51405	7	7	1	1	2.3	42.37	GEPNVSYICSR	Phospho (Y)	0.00000040000.0
210	GSK3A_HUMAN	Glycogen synthase kinase-3 alpha OS=Homo sapiens GN=GSK3A PE=1 SV=2	55	51405	7	7	1	1	2.3	56.36	GEPNVSYICSR	Phospho (Y)	0.00000040000.0
210	GSK3A_HUMAN	Glycogen synthase kinase-3 alpha OS=Homo sapiens GN=GSK3A PE=1 SV=2	56	51405	4	4	1	1	2.3	52.83	GEPNVSYICSR	Phospho (Y)	0.00000040000.0
210	GSK3A_HUMAN	Glycogen synthase kinase-3 alpha OS=Homo sapiens GN=GSK3A PE=1 SV=2	56	51405	4	4	1	1	2.3	56.31	GEPNVSYICSR	Phospho (Y)	0.00000040000.0
267	GSK3A_HUMAN	Glycogen synthase kinase-3 alpha OS=Homo sapiens GN=GSK3A PE=1 SV=2	56	51405	4	4	1	1	2.3	57.71	GEPNVSYICSR	Phospho (Y)	0.00000040000.0
267	LCK_HUMAN	Tyrosine-protein kinase Lck OS=Homo sapiens GN=LCK PE=1 SV=6	73	58477	3	2	2	1	3.9	49.58	LIEDNEYTAR	Phospho (Y)	0.0000004000.0
288	LCK_HUMAN	Tyrosine-protein kinase Lck OS=Homo sapiens GN=LCK PE=1 SV=6	73	58477	3	2	2	1	3.9	51.26	LIEDNEYTAR	Phospho (Y)	0.0000004000.0
288	LCK_HUMAN	Tyrosine-protein kinase Lck OS=Homo sapiens GN=LCK PE=1 SV=6	91	58477	6	4	2	1	3.9	48.1	LIEDNEYTAR	Phospho (Y)	0.0000004000.0
288	LCK_HUMAN	Tyrosine-protein kinase Lck OS=Homo sapiens GN=LCK PE=1 SV=6	91	58477	6	4	2	1	3.9	51.2	LIEDNEYTAR	Phospho (Y)	0.0000004000.0
288	LCK_HUMAN	Tyrosine-protein kinase Lck OS=Homo sapiens GN=LCK PE=1 SV=6	91	58477	6	4	2	1	3.9	58.73	LIEDNEYTAR	Phospho (Y)	0.0000004000.0
6	LCK_HUMAN	Tyrosine-protein kinase Lck OS=Homo sapiens GN=LCK PE=1 SV=6	91	58477	6	4	2	1	3.9	49.36	LIEDNEYTAR	Phospho (Y)	0.0000004000.0
6	MTMR3_HUMAN	Myotubularin-related protein 3 OS=Homo sapiens GN=MTMR3 PE=1 SV=3	45	136157	2	1	1	1	1.7	46.41	TRSYDNLTTACDNTVPLASR	Phospho (Y)	0.00040000000000000000.0
6	MTMR3_HUMAN	Myotubularin-related protein 3 OS=Homo sapiens GN=MTMR3 PE=1 SV=3	45	136157	2	1	1	1	1.7	25.96	TRSYDNLTTACDNTVPLASR	Phospho (Y)	0.00040000000000000000.0
6	PHAG1_HUMAN	Phosphoprotein associated with glycosphingolipid-enriched microdomains 1 OS=Homo sapiens GN=PAG1 PE=1 SV=2	295	47408	10	10	4	4	15.3	54.56	SPSSCNDLYATVK	Phospho (Y)	0.0000000040000.0
6	PHAG1_HUMAN	Phosphoprotein associated with glycosphingolipid-enriched microdomains 1 OS=Homo sapiens GN=PAG1 PE=1 SV=2	295	47408	10	10	4	4	15.3	43.72	SPSSCNDLYATVK	Phospho (Y)	0.0000000040000.0
6	PHAG1_HUMAN	Phosphoprotein associated with glycosphingolipid-enriched microdomains 1 OS=Homo sapiens GN=PAG1 PE=1 SV=2	295	47408	10	10	4	4	15.3	69.49	SPSSCNDLYATVK	Phospho (Y)	0.0000000040000.0
6	PHAG1_HUMAN	Phosphoprotein associated with glycosphingolipid-enriched microdomains 1 OS=Homo sapiens GN=PAG1 PE=1 SV=2	295	47408	10	10	4	4	15.3	68.83	ENDYESISDLQQGR	Phospho (Y)	0.00040000000000.0
6	PHAG1_HUMAN	Phosphoprotein associated with glycosphingolipid-enriched microdomains 1 OS=Homo sapiens GN=PAG1 PE=1 SV=2	295	47408	10	10	4	4	15.3	68.5	ENDYESISDLQQGR	Phospho (Y)	0.00040000000000.0
6	PHAG1_HUMAN	Phosphoprotein associated with glycosphingolipid-enriched microdomains 1 OS=Homo sapiens GN=PAG1 PE=1 SV=2	295	47408	10	10	4	4	15.3	84.01	SGQSLTVPESTYTSIQGDPQR	Phospho (Y)	0.000000000004000000000.0
6	PHAG1_HUMAN	Phosphoprotein associated with glycosphingolipid-enriched microdomains 1 OS=Homo sapiens GN=PAG1 PE=1 SV=2	295	47408	10	10	4	4	15.3	89.85	SGQSLTVPESTYTSIQGDPQR	Phospho (Y)	0.000000000004000000000.0
6	PHAG1_HUMAN	Phosphoprotein associated with glycosphingolipid-enriched microdomains 1 OS=Homo sapiens GN=PAG1 PE=1 SV=2	403	47408	16	15	6	5	26.4	79.99	SPSSCNDLYATVK	Phospho (Y)	0.0000000040000.0
6	PHAG1_HUMAN	Phosphoprotein associated with glycosphingolipid-enriched microdomains 1 OS=Homo sapiens GN=PAG1 PE=1 SV=2	403	47408	16	15	6	5	26.4	64.83	SPSSCNDLYATVK	Phospho (Y)	0.0000000040000.0
6	PHAG1_HUMAN	Phosphoprotein associated with glycosphingolipid-enriched microdomains 1 OS=Homo sapiens GN=PAG1 PE=1 SV=2	403	47408	16	15	6	5	26.4	75.75	ENDYESISDLQQGR	Phospho (Y)	0.00040000000000.0
106	PHAG1_HUMAN	Phosphoprotein associated with glycosphingolipid-enriched microdomains 1 OS=Homo sapiens GN=PAG1 PE=1 SV=2	403	47408	16	15	6	5	26.4	65.23	ENDYESISDLQQGR	Phospho (Y)	0.00040000000000.0
106	PHAG1_HUMAN	Phosphoprotein associated with glycosphingolipid-enriched microdomains 1 OS=Homo sapiens GN=PAG1 PE=1 SV=2	403	47408	16	15	6	5	26.4	56.55	ENDYESISDLQQGR	Phospho (Y)	0.00040000000000.0
117	PHAG1_HUMAN	Phosphoprotein associated with glycosphingolipid-enriched microdomains 1 OS=Homo sapiens GN=PAG1 PE=1 SV=2	403	47408	16	15	6	5	26.4	65.28	ENDYESISDLQQGR	Phospho (Y)	0.00040000000000.0
117	PHAG1_HUMAN	Phosphoprotein associated with glycosphingolipid-enriched microdomains 1 OS=Homo sapiens GN=PAG1 PE=1 SV=2	403	47408	16	15	6	5	26.4	65.26	ENDYESISDLQQGR	Phospho (Y)	0.00040000000000.0
117	PHAG1_HUMAN	Phosphoprotein associated with glycosphingolipid-enriched microdomains 1 OS=Homo sapiens GN=PAG1 PE=1 SV=2	403	47408	16	15	6	5	26.4	66.66	ENDYESISDLQQGR	Phospho (Y)	0.00040000000000.0
117	PHAG1_HUMAN	Phosphoprotein associated with glycosphingolipid-enriched microdomains 1 OS=Homo sapiens GN=PAG1 PE=1 SV=2	403	47408	16	15	6	5	26.4	63.57	ENDYESISDLQQGR	Phospho (Y)	0.00040000000000.0
138	PHAG1_HUMAN	Phosphoprotein associated with glycosphingolipid-enriched microdomains 1 OS=Homo sapiens GN=PAG1 PE=1 SV=2	403	47408	16	15	6	5	26.4	67.02	ENDYESISDLQQGR	Phospho (Y)	0.00040000000000.0
169	PHAG1_HUMAN	Phosphoprotein associated with glycosphingolipid-enriched microdomains 1 OS=Homo sapiens GN=PAG1 PE=1 SV=2	403	47408	16	15	6	5	26.4	90.9	SGQSLTVPESTYTSIQGDPQR	Phospho (Y)	0.000000000004000000000.0
169	PHAG1_HUMAN	Phosphoprotein associated with glycosphingolipid-enriched microdomains 1 OS=Homo sapiens GN=PAG1 PE=1 SV=2	403	47408	16	15	6	5	26.4	79.44	SGQSLTVPESTYTSIQGDPQR	Phospho (Y)	0.000000000004000000000.0
169	PHAG1_HUMAN	Phosphoprotein associated with glycosphingolipid-enriched microdomains 1 OS=Homo sapiens GN=PAG1 PE=1 SV=2	403	47408	16	15	6	5	26.4	72.17	SREEDPTLTEEEISAMYSSVNKPGQLVNK	Phospho (Y)	0.00000000000000004000000000000.0
203	PRP4B_HUMAN	Serine/threonine-protein kinase PRP4 homolog OS=Homo sapiens GN=PRPF4B PE=1 SV=3	58	117258	2	2	1	1	2.2	37.18	LCDFGSASHVADNDITPYLVSR	Phospho (Y)	0.0000000000000000040000.0
203	PRP4B_HUMAN	Serine/threonine-protein kinase PRP4 homolog OS=Homo sapiens GN=PRPF4B PE=1 SV=3	58	117258	2	2	1	1	2.2	58.92	LCDFGSASHVADNDITPYLVSR	Phospho (Y)	0.0000000000000000040000.0
203	PTN6_HUMAN	Tyrosine-protein phosphatase non-receptor type 6 OS=Homo sapiens GN=PTPN6 PE=1 SV=1	39	67918	4	2	1	1	2.7	40.74	GQESEYGNITYPPAMK	Phospho (Y)	0.0000040000000000.0
203	PTPRA_HUMAN	Receptor-type tyrosine-protein phosphatase alpha OS=Homo sapiens GN=PTPRA PE=1 SV=2	51	91455	2	1	1	1	2	52.76	VVQEYIDAFSDYANFK	Phospho (Y)	0.0000000000040000.0
203	PTPRA_HUMAN	Receptor-type tyrosine-protein phosphatase alpha OS=Homo sapiens GN=PTPRA PE=1 SV=2	51	91455	2	1	1	1	2	32.14	VVQEYIDAFSDYANFK	Phospho (Y)	0.0000000000040000.0
203	SHIP1_HUMAN	Phosphatidylinositol 3,4,5-trisphosphate 5-phosphatase 1 OS=Homo sapiens GN=INPP5D PE=1 SV=2	109	134121	7	2	3	2	2	33.03	LYDFVK	Phospho (Y)	0.040000.0
203	SHIP1_HUMAN	Phosphatidylinositol 3,4,5-trisphosphate 5-phosphatase 1 OS=Homo sapiens GN=INPP5D PE=1 SV=2	109	134121	7	2	3	2	2	23.95	LYDFVK	Phospho (Y)	0.040000.0
238	SHIP1_HUMAN	Phosphatidylinositol 3,4,5-trisphosphate 5-phosphatase 1 OS=Homo sapiens GN=INPP5D PE=1 SV=2	109	134121	7	2	3	2	2	22.21	EKLYDFVK	Phospho (Y)	0.00040000.0
238	SHIP1_HUMAN	Phosphatidylinositol 3,4,5-trisphosphate 5-phosphatase 1 OS=Homo sapiens GN=INPP5D PE=1 SV=2	109	134121	7	2	3	2	2	22.13	EKLYDFVK	Phospho (Y)	0.00040000.0
239	SHIP1_HUMAN	Phosphatidylinositol 3,4,5-trisphosphate 5-phosphatase 1 OS=Homo sapiens GN=INPP5D PE=1 SV=2	109	134121	7	2	3	2	2	24.41	EKLYDFVK	Phospho (Y)	0.00040000.0
239	SHIP1_HUMAN	Phosphatidylinositol 3,4,5-trisphosphate 5-phosphatase 1 OS=Homo sapiens GN=INPP5D PE=1 SV=2	81	134121	4	3	2	1	2	26.97	EKLYDFVK	Phospho (Y)	0.00040000.0
239	SLAF6_HUMAN	SLAM family member 6 OS=Homo sapiens GN=SLAMF6 PE=1 SV=3	45	37664	1	1	1	1	4.5	46.07	ENDTITIYSTINHSK	Phospho (Y)	0.000000040000000.0
243	SLAF7_HUMAN	SLAM family member 7 OS=Homo sapiens GN=SLAMF7 PE=1 SV=1	59	37910	4	3	1	1	4.5	55.24	EDPANTVYSTVEIPK	Phospho (Y)	0.000000040000000.0
243	SLAF7_HUMAN	SLAM family member 7 OS=Homo sapiens GN=SLAMF7 PE=1 SV=1	59	37910	4	3	1	1	4.5	60.03	EDPANTVYSTVEIPK	Phospho (Y)	0.000000040000000.0
243	SLAF7_HUMAN	SLAM family member 7 OS=Homo sapiens GN=SLAMF7 PE=1 SV=1	57	37910	4	4	1	1	4.5	37.41	EDPANTVYSTVEIPK	Phospho (Y)	0.000000040000000.0
267	SLAF7_HUMAN	SLAM family member 7 OS=Homo sapiens GN=SLAMF7 PE=1 SV=1	57	37910	4	4	1	1	4.5	58.77	EDPANTVYSTVEIPK	Phospho (Y)	0.000000040000000.0
267	SLAF7_HUMAN	SLAM family member 7 OS=Homo sapiens GN=SLAMF7 PE=1 SV=1	57	37910	4	4	1	1	4.5	55.34	EDPANTVYSTVEIPK	Phospho (Y)	0.000000040000000.0
311	TXK_HUMAN	Tyrosine-protein kinase TXK OS=Homo sapiens GN=TXK PE=1 SV=3	78	62074	3	3	1	1	2.7	75.22	YVLDDEYVSSFGAK	Phospho (Y)	0.00000040000000.0
311	TXK_HUMAN	Tyrosine-protein kinase TXK OS=Homo sapiens GN=TXK PE=1 SV=3	78	62074	3	3	1	1	2.7	50.79	YVLDDEYVSSFGAK	Phospho (Y)	0.00000040000000.0
313	TXK_HUMAN	Tyrosine-protein kinase TXK OS=Homo sapiens GN=TXK PE=1 SV=3	78	62074	3	3	1	1	2.7	79.37	YVLDDEYVSSFGAK	Phospho (Y)	0.00000040000000.0
332	TXK_HUMAN	Tyrosine-protein kinase TXK OS=Homo sapiens GN=TXK PE=1 SV=3	72	62074	3	3	1	1	2.7	73.72	YVLDDEYVSSFGAK	Phospho (Y)	0.00000040000000.0
332	TXK_HUMAN	Tyrosine-protein kinase TXK OS=Homo sapiens GN=TXK PE=1 SV=3	72	62074	3	3	1	1	2.7	72.13	YVLDDEYVSSFGAK	Phospho (Y)	0.00000040000000.0
332	TXK_HUMAN	Tyrosine-protein kinase TXK OS=Homo sapiens GN=TXK PE=1 SV=3	72	62074	3	3	1	1	2.7	62.6	YVLDDEYVSSFGAK	Phospho (Y)	0.00000040000000.0
332	WASP_HUMAN	Wiskott-Aldrich syndrome protein OS=Homo sapiens GN=WAS PE=1 SV=4	96	53108	2	2	1	1	3.2	44.58	LIYDFIEDQGGLEAVR	Phospho (Y)	0.0040000000000000.0
344	WASP_HUMAN	Wiskott-Aldrich syndrome protein OS=Homo sapiens GN=WAS PE=1 SV=4	96	53108	2	2	1	1	3.2	95.74	LIYDFIEDQGGLEAVR	Phospho (Y)	0.0040000000000000.0
